# Supplementary material for: Awareness of family health history in a predominantly young adult population
Source: PLoS One. 2019 Oct 25;14(10):e0224283. doi: 10.1371/journal.pone.0224283 (PMC6814221; doi:10.1371/journal.pone.0224283)
Supplement: S1 Dataset — (XLSX) [file pone.0224283.s004.xlsx]

## Sheet: Sheet1
Gender	Occupation	Q2.2_4_TEXT	Q2.3	Q2.3_5_TEXT	Q2.4	Q2.4 (if >1 response)	Q2.4 (if >1 response)	Premed	Q2.6	Q2.6 (multiple answers)	Q2.6_9_TEXT	Q2.7	Education	Age	Q3.1_1	Q3.1_2	Q3.1_3	Q3.2_1	Q3.2_2	Q3.2_3	Q3.3	Q3.3_1_TEXT	Q3.4_1	Q3.4_2	Q3.4_3	Q3.5	Q3.5_1_TEXT	Q4.1 (answer_all selected)	Q4.1 (answer 1)	Q4.1 (answer 2)	Q4.1 (answer 3)	Q4.1 (answer 4)	Q4.1 (answer 5)	Q4.1 (answer sum)	Q4.2	Q4.4	Q4.5	Q4.7	Q4.8	Q4.8_resp1	Q4.8_resp2	Q4.8_resp3	Q4.8_resp4	Q4.8_resp5	Q4.8_resp6	Q4.8_resp7	Q58 - vid time_First Click	Q58 - vid time_Last Click	Q58 - vid time_Page Submit
2	2	NA	NA	NA	NA			NA	5		NA	2	NA	2	2	1	2	1	1	1	1	Schizophrenia	2	2	2	2	NA	1,2,3,4	1	1	1	1		4	1	2	1	2	1,2,3,5	1	1	1		1			NA	NA	NA
2	4	Teacher	NA	NA	NA			NA	NA		NA	NA	6	3	2	2	2	2	1	1	2	NA	2	2	2	2	NA	1,2,3,4	1	1	1	1		4	2	2	1	2	1,3	1		1					NA	NA	NA
1	4	CPG Sales	NA	NA	NA			NA	NA		NA	NA	5	3	2	1	3	1	1	2	2	NA	2	2	2	2	NA	1,2,3,4	1	1	1	1		4	1	2	1	2	1,3	1		1					NA	NA	NA
2	4	High school educator	NA	NA	NA			NA	NA		NA	NA	6	3	1	1	1	1	1	2	2	NA	2	1	2	1	Asthma	1,2,3,4	1	1	1	1		4	1	2	1	2	1,3,5	1		1		1			0	0	35.42
2	2	NA	NA	NA	NA			NA	4		NA	2	NA	2	2	2	2	2	2	2	2	NA	2	2	2	2	NA	1,2,3,4	1	1	1	1		4	2	2	2	2	2		1						3.94	3231.18	3232.07
2	1	NA	3	NA	6			2	NA		NA	NA	NA	2	2	2	2	1	1	2	2	NA	2	2	2	2	NA	5					1	1	2	2	2	2	3			1					NA	NA	NA
1	4	NA	NA	NA	NA			NA	NA		NA	NA	2	3	1	1	2	1	1	2	3	NA	2	2	2	2	NA	4				1		1	2	2	2	2	6						1		10.787	25.391	41.072
1	2	NA	NA	NA	NA			NA	8		NA	2	NA	2	1	1	2	1	1	2	NA	NA	2	2	2	2	NA	1,4	1			1		2	2	2	1	2	1	1							0	0	359.552
1	2	NA	NA	NA	NA			NA	8		NA	2	NA	2	2	2	2	1	1	2	2	NA	2	2	2	2	NA	1,2,3,4	1	1	1	1		4	2	2	2	2	7							1	NA	NA	NA
2	4	Teacher	NA	NA	NA			NA	NA		NA	NA	6	2	2	1	2	1	1	2	3	NA	2	2	2	2	NA	1,2,3,4	1	1	1	1		4	2	2	1	2	1	1							862.114	862.114	1123.6
1	1	NA	2	NA	1			2	NA		NA	NA	NA	2	1	2	2	2	1	2	2	NA	2	2	2	2	NA	1,2,3,4	1	1	1	1		4	1	2	1	2	1,3	1		1					NA	NA	NA
2	4	Duke alum, current research assistant	NA	NA	NA			NA	NA		NA	NA	5	2	2	2	1	2	1	2	2	NA	2	2	2	2	NA	1,2,3,4	1	1	1	1		4	2	2	1	2	1	1							0	0	1040.85
2	2	NA	NA	NA	NA			NA	4		NA	1	NA	2	2	3	2	1	1	1	1	Alzheimer's, Thyroid disease (Graves/Hashimoto's)	2	2	2	2	NA	1,3	1		1			2	1	2	1	1	1,5	1				1			4.349	4.349	1147
2	4	Education	NA	NA	NA			NA	NA		NA	NA	6	3	2	1	2	1	1	2	1	Depression/anxiety	2	2	2	1	Anxiety	1,2,3,4	1	1	1	1		4	2	2	1	2	1	1							NA	NA	NA
1	1	NA	1	NA	1	4		1	NA		NA	NA	NA	2	2	1	2	1	1	1	3	NA	2	2	2	1	asthma	1,2,3,4	1	1	1	1		4	2	2	2	2	3			1					128.65	130.064	445.546
2	1	NA	4	NA	5			1	NA		NA	NA	NA	2	2	2	1	1	1	1	1	neuro	2	2	2	2	NA	1,2,3,4	1	1	1	1		4	2	2	1	2	1	1							26.399	26.399	30.307
1	2	NA	NA	NA	NA			NA	8		NA	2	NA	3	2	2	2	1	1	1	3	NA	2	2	2	1	I think it's called "Best Boyfriend" Syndrome	1,2,3,4	1	1	1	1		4	2	2	2	1	5					1			0	0	92.265
1	1	NA	4	NA	1			1	NA		NA	NA	NA	2	2	1	2	1	1	3	3	NA	2	2	2	1	Muscular metabolic myopathy	1,2,3,4	1	1	1	1		4	2	2	1	2	1	1							NA	NA	NA
1	4	Military	NA	NA	NA			NA	NA		NA	NA	1	3	1	1	2	1	3	2	2	NA	2	2	2	2	NA	1,4	1			1		2	2	2	1	2	1,3,5	1		1		1			NA	NA	NA
2	1	NA	1	NA	1	2		2	NA		NA	NA	NA	2	2	2	2	2	1	2	2	NA	2	2	2	2	NA	1,2,3,4	1	1	1	1		4	2	2	1	2	1	1							NA	NA	NA
2	2	NA	NA	NA	NA			NA	9		Global Health	1	NA	2	2	2	2	1	2	2	1	hypertension	2	2	2	2	NA	1,2,3,4	1	1	1	1		4	2	2	2	2	7						1		NA	NA	NA
2	3	NA	NA	NA	NA			NA	NA		NA	NA	5	3	2	1	2	2	1	3	4	NA	2	2	2	2	NA	1,2,3,4	1	1	1	1		4	1	2	1	2	1	1							0	0	1390.56
2	2	NA	NA	NA	NA			NA	8		NA	2	NA	2	2	1	1	1	1	1	2	NA	2	2	2	2	NA	1,2,3,4	1	1	1	1		4	1	2	1	2	1	1							NA	NA	NA
1	2	NA	NA	NA	NA			NA	8		NA	2	NA	2	1	1	2	1	1	1	2	NA	2	2	2	2	NA	2		1				1	1	1	1	1	3,5			1		1			NA	NA	NA
2	1	NA	2	NA	2			2	NA		NA	NA	NA	2	2	2	2	2	1	1	2	NA	2	2	2	1	hypothyroid	1,2,3,4	1	1	1	1		4	2	2	1	2	1	1							NA	NA	NA
2	4	NA	NA	NA	NA			NA	NA		NA	NA	2	2	2	2	1	2	2	2	3	NA	2	2	2	2	NA	4				1		1	2	2	2	2	1	1							0	0	871.645
2	1	NA	2	NA	1			1	NA		NA	NA	NA	2	2	1	2	1	1	1	3	NA	2	2	2	1	asthma	1,2,3,4	1	1	1	1		4	2	2	1	2	1,5	1				1			NA	NA	NA
2	1	NA	2	NA	3			2	NA		NA	NA	NA	2	1	2	2	1	1	2	1	Sickle Cell, Lupus	2	2	2	1	Sickle Cell Trait	1,2,3,4	1	1	1	1		4	1	1	1	2	1,2,3,5	1	1	1		1			NA	NA	NA
2	1	NA	4	NA	1			1	NA		NA	NA	NA	2	1	2	2	1	1	2	1	High cholesterol, depression	2	2	2	1	Depression, anxiety, gutate psoriasis	1,2,3,4	1	1	1	1		4	1	1	1	2	1,3	1		1					868.271	868.271	873.041
2	1	NA	2	NA	1	6		1	NA		NA	NA	NA	2	2	1	2	1	1	1	3	NA	2	2	2	1	ulcerative colitis	1,2,3,4	1	1	1	1		4	1	1	1	2	1,2,3	1	1	1					522.365	875.168	1066.11
1	2	NA	NA	NA	NA			NA	2		NA	1	NA	2	2	2	2	2	1	2	2	NA	2	2	2	2	NA	1,2,3,4	1	1	1	1		4	2	2	2	2	6						1		320.853	320.853	704.191
2	2	NA	NA	NA	NA			NA	1		NA	2	NA	2	2	1	2	1	1	2	3	NA	2	2	2	2	NA	1,2,3,4	1	1	1	1		4	2	2	2	2	6						1		NA	NA	NA
2	1	NA	2	NA	2	3	5	2	NA		NA	NA	NA	2	2	1	1	1	1	1	1	High Blood Pressure, Diabeters	2	2	2	2	NA	1,2,3,4	1	1	1	1		4	1	1	1	2	1	1							0	0	23.285
1	2	NA	NA	NA	NA			NA	2		NA	1	NA	2	2	2	2	2	2	2	1	stomach	2	2	2	2	NA	1,3,4	1		1	1		3	1	2	2	2	3			1					NA	NA	NA
2	1	NA	1	NA	3	5		2	NA		NA	NA	NA	2	2	2	2	1	1	2	2	NA	2	2	2	2	NA	1,2,3,4	1	1	1	1		4	2	2	1	2	1	1							0	0	687.757
2	2	NA	NA	NA	NA			NA	2		NA	1	NA	2	1	1	2	1	1	2	3	NA	2	2	2	2	NA	1,2,3,4	1	1	1	1		4	1	1	1	2	1,3	1		1					NA	NA	NA
2	3	NA	NA	NA	NA			NA	NA		NA	NA	4	3	1	1	2	1	1	3	2	NA	1	2	2	2	NA	1,2,3,4	1	1	1	1		4	1	1	1	2	1,3	1		1					184.707	184.707	536.156
2	1	NA	2	NA	1	4		1	NA		NA	NA	NA	2	2	3	2	1	3	3	2	NA	2	2	2	2	NA	1,2,3,4	1	1	1	1		4	2	2	1	2	1	1							NA	NA	NA
1	1	NA	4	NA	1			1	NA		NA	NA	NA	2	1	2	2	3	3	1	3	NA	2	1	2	2	NA	1,2,3,4	1	1	1	1		4	2	2	1	2	1,3	1		1					0	0	53.783
2	2	NA	NA	NA	NA			NA	2		NA	1	NA	2	1	1	2	1	1	2	3	NA	2	3	2	1	Asthma, allergies	1,2,3,4	1	1	1	1		4	2	2	2	2	6						1		NA	NA	NA
1	1	NA	4	NA	4	5		2	NA		NA	NA	NA	2	2	1	1	2	2	1	1	Parkinsons, Alzheimers	2	2	2	1	Chronic Migraines	1,2,3,4	1	1	1	1		4	1	2	1	2	1,5	1				1			NA	NA	NA
1	1	NA	2	NA	2			2	NA		NA	NA	NA	2	2	1	2	1	1	2	1	High cholesterol	2	2	2	2	NA	1	1					1	2	2	1	2	1,3	1		1					0	0	1016.73
2	1	NA	4	NA	1			2	NA		NA	NA	NA	2	2	1	2	2	1	1	1	Ehlers-Danlos; psychiatric disorders (anxiety, depression, bipolar disorder, alcoholism, anorexia)	2	2	2	1	Ehlers-Danlos, anxiety (general and panic disorder), anorexia (in remission), ADHD-C, SAD	1,2,3,4	1	1	1	1		4	1	2	1	2	1,2,5	1	1			1			47.407	344.275	437.493
2	1	NA	1	NA	1			2	NA		NA	NA	NA	2	2	2	2	1	2	1	2	NA	2	2	2	1	depression, adhd, vaso vagal syncope	1,2,4	1	1		1		3	1	1	1	2	1,3	1		1					0	0	463.854
1	1	NA	3	NA	2	3		2	NA		NA	NA	NA	2	2	2	2	1	1	1	1	Autoimmune diseases	2	2	2	2	NA	1,2	1	1				2	1	1	1	1	3,5			1		1			NA	NA	NA
2	1	NA	2	NA	5	6		2	NA		NA	NA	NA	2	2	3	2	1	1	2	3	NA	2	2	2	2	NA	1,2,3,4	1	1	1	1		4	2	2	2	2	7							1	NA	NA	NA
2	1	NA	4	NA	2			2	NA		NA	NA	NA	2	3	3	3	3	1	3	3	NA	2	2	2	2	NA	2,3,4		1	1	1		3	1	1	2	2	1	1							135.994	476.692	593.275
2	2	NA	NA	NA	NA			NA	2		NA	3	NA	2	2	2	2	1	1	1	1	migraines, hypothyroidism	2	2	2	1	Depression and Anxiety	1,3,4	1		1	1		3	2	1	1	2	1	1							0	0	804.188
2	1	NA	4	NA	5			1	NA		NA	NA	NA	2	2	1	2	1	1	1	1	Autoimmune diseases	2	2	2	2	NA	1,2,3,4	1	1	1	1		4	1	2	1	2	1,3	1		1					NA	NA	NA
2	1	NA	2	NA	1			2	NA		NA	NA	NA	2	2	2	2	3	1	1	2	NA	2	2	2	2	NA	1,2,3,4	1	1	1	1		4	2	2	2	2	5					1			NA	NA	NA
1	2	NA	NA	NA	NA			NA	9		Bioethics and Science Policy	1	NA	2	2	1	2	1	1	1	1	Alzheimer's	2	2	2	2	NA	1,2,3,4	1	1	1	1		4	1	2	1	2	1	1							0	0	853.5
2	1	NA	3	NA	5			2	NA		NA	NA	NA	2	2	2	2	1	3	2	1	Breast Cancer	2	2	2	2	NA	1,2,3,4	1	1	1	1		4	1	1	1	2	1,3,5	1		1		1			396.43	396.43	488.548
1	1	NA	4	NA	1			1	NA		NA	NA	NA	2	2	1	2	2	2	1	2	NA	2	2	2	2	NA	1,2,3,4	1	1	1	1		4	1	2	1	2	3			1					16.034	319.77	412.966
1	2	NA	NA	NA	NA			NA	1	2	NA	3	NA	3	1	1	1	1	1	1	1	Alzheimer's, Parkinson's	2	2	2	2	NA	1,2,3,4	1	1	1	1		4	1	2	2	2	3,5			1		1			12.732	80.663	398.363
2	1	NA	3	NA	1			2	NA		NA	NA	NA	2	2	2	2	1	1	2	2	NA	2	2	2	2	NA	1,2,3,4	1	1	1	1		4	2	2	2	2	6						1		16	460.372	461.033
1	4	Postdoc	NA	NA	NA			NA	NA		NA	NA	6	3	2	1	1	2	1	1	2	NA	2	2	2	2	NA	1,2,3,4	1	1	1	1		4	1	2	1	2	1	1							NA	NA	NA
2	1	NA	2	NA	1			2	NA		NA	NA	NA	2	2	1	2	1	1	2	1	cousin that has diabetes	2	2	2	2	NA	1,2,3,4	1	1	1	1		4	1	2	2	2	1	1							0	0	719.427
2	2	NA	NA	NA	NA			NA	9		Libral Studies	2	NA	2	2	2	2	1	1	2	2	NA	2	2	2	2	NA	1	1					1	1	2	1	2	1,3,5	1		1		1			2.216	677.222	678.883
2	1	NA	1	NA	5			2	NA		NA	NA	NA	2	2	1	2	1	1	1	1	Thyroid cancer and diabetes 1 and 2	2	1	2	2	NA	1,2,3,4	1	1	1	1		4	1	1	1	2	1,2,3	1	1	1					NA	NA	NA
1	4	Middle school teacher	NA	NA	NA			NA	NA		NA	NA	6	3	2	2	2	2	1	1	2	NA	2	2	2	2	NA	1,2,3,4	1	1	1	1		4	2	2	1	2	1,3,5	1		1		1			14.594	14.627	62.377
2	1	NA	4	NA	1			2	NA		NA	NA	NA	2	1	1	2	1	1	2	3	NA	2	2	2	2	NA	1,2,3,4	1	1	1	1		4	2	2	1	2	1	1							NA	NA	NA
2	4	NA	NA	NA	NA			NA	NA		NA	NA	6	3	1	1	2	1	1	1	2	NA	1	1	2	2	NA	2,4		1		1		2	1	2	1	2	1,5	1				1			184.549	815.119	816.607
2	1	NA	2	NA	2			2	NA		NA	NA	NA	2	2	1	1	2	1	1	1	low blood pressure. rheumatism	2	2	2	2	NA	1	1					1	2	2	1	2	1	1							NA	NA	NA
2	1	NA	4	NA	5			2	NA		NA	NA	NA	2	2	1	2	1	1	2	3	NA	2	2	2	2	NA	2,3,4		1	1	1		3	2	1	1	2	2		1						0	0	389.542
2	1	NA	3	NA	1	4		1	NA		NA	NA	NA	2	2	1	2	1	1	2	1	Depression, Anxiety	2	2	2	1	Depression, Anxiety	1,2,3,4	1	1	1	1		4	1	1	1	2	1	1							NA	NA	NA
2	1	NA	2	NA	2			2	NA		NA	NA	NA	2	2	1	2	2	1	1	2	NA	2	2	2	2	NA	1,4	1			1		2	1	2	1	2	1,3	1		1					9.451	19.408	21.574
2	2	NA	NA	NA	NA			NA	6		NA	3	NA	2	2	1	2	1	1	1	1	multiple sclerosis	2	3	2	2	NA	1,2,3,4	1	1	1	1		4	1	2	1	2	1,2	1	1						NA	NA	NA
2	2	NA	NA	NA	NA			NA	1	6	NA	2	NA	2	2	2	2	2	1	1	1	Parkinsons	2	2	2	2	NA	1,2,3,4	1	1	1	1		4	1	2	1	2	1	1							NA	NA	NA
1	1	NA	3	NA	1	5		1	NA		NA	NA	NA	2	1	1	1	1	1	1	3	NA	2	2	2	2	NA	1,2,3,4	1	1	1	1		4	2	2	1	2	1	1							NA	NA	NA
2	3	NA	NA	NA	NA			NA	NA		NA	NA	6	2	2	2	2	2	1	2	1	celiac disease, asthma, rheumatoid arthritis	2	2	2	1	asthma, celiac disease	1,2,3,4	1	1	1	1		4	1	2	1	2	1,5	1				1			0	0	807.721
2	2	NA	NA	NA	NA			NA	7		NA	2	NA	2	2	1	2	1	1	2	1	Depression, GERD	2	1	2	1	ADHD	1,2,3,4	1	1	1	1		4	1	2	1	2	1	1							NA	NA	NA
2	3	NA	NA	NA	NA			NA	NA		NA	NA	6	3	1	2	2	1	1	2	1	Asthma, allergies	2	2	2	1	asthma, allergies	1,2,3,4	1	1	1	1		4	2	2	1	2	1	1							NA	NA	NA
2	3	NA	NA	NA	NA			NA	NA		NA	NA	5	2	2	1	2	3	1	3	1	hypothyroidism	2	2	2	1	hypothyroidism	1,2,3,4	1	1	1	1		4	2	2	1	2	1	1							16.737	172.765	1973.71
2	2	NA	NA	NA	NA			NA	9		Bioethics & Science Policy	1	NA	2	2	1	2	1	1	1	3	NA	2	2	2	2	NA	1,2,3,4	1	1	1	1		4	1	2	1	2	1,3,5	1		1		1			0	0	1359.16
2	3	NA	NA	NA	NA			NA	NA		NA	NA	5	2	1	1	2	1	1	1	2	NA	2	2	2	2	NA	2,3,4		1	1	1		3	2	1	1	2	1,3	1		1					NA	NA	NA
2	1	NA	4	NA	1			1	NA		NA	NA	NA	2	2	1	2	1	1	1	2	NA	2	1	2	4	NA	1,2,3,4	1	1	1	1		4	1	2	1	2	1,2,3	1	1	1					NA	NA	NA
2	2	NA	NA	NA	NA			NA	9		Divinity	3	NA	2	2	2	2	1	1	1	3	NA	2	2	2	2	NA	1,2,3,4	1	1	1	1		4	2	2	1	2	1	1							6.708	815.622	817.15
2	2	NA	NA	NA	NA			NA	1		NA	4	NA	3	2	2	2	1	2	1	2	NA	2	2	2	2	NA	1,2,3,4	1	1	1	1		4	1	2	1	2	1	1							NA	NA	NA
1	3	NA	NA	NA	NA			NA	NA		NA	NA	6	2	2	1	2	2	2	1	2	NA	2	2	2	2	NA	1,2,3,4	1	1	1	1		4	2	2	2	2	6						1		NA	NA	NA
1	3	NA	NA	NA	NA			NA	NA		NA	NA	5	2	2	1	2	1	1	2	2	NA	2	2	2	1	Diabetes Insipidus	2,3,4		1	1	1		3	2	2	1	2	1,5	1				1			NA	NA	NA
2	3	NA	NA	NA	NA			NA	NA		NA	NA	6	3	1	1	2	1	1	1	2	NA	2	2	2	2	NA	1,2,3,4	1	1	1	1		4	2	2	1	2	1	1							0	0	491.244
2	1	NA	3	NA	1	5		1	NA		NA	NA	NA	2	2	2	1	2	1	1	1	celiac	2	2	2	2	NA	1,2,3,4	1	1	1	1		4	1	2	1	2	1,5	1				1			NA	NA	NA
2	2	NA	NA	NA	NA			NA	9		Bioethics and Science Policy	2	NA	2	2	1	2	1	1	2	1	Deep Vein Thrombosis	2	2	2	1	Deep Vein Thrombosis	1,2,3,4	1	1	1	1		4	1	1	1	2	1,2,3,5	1	1	1		1			0	0	879.725
2	1	NA	2	NA	2			2	NA		NA	NA	NA	2	2	2	1	1	1	2	1	thyroid disorders	2	2	2	2	NA	1,2,3,4	1	1	1	1		4	1	1	1	2	1,3	1		1					1168.34	1521.13	1616.45
2	3	NA	NA	NA	NA			NA	NA		NA	NA	6	3	1	1	2	1	1	2	3	NA	2	2	2	2	NA	1,2,3,4	1	1	1	1		4	2	2	1	2	1,2,3	1	1	1					NA	NA	NA
2	3	NA	NA	NA	NA			NA	NA		NA	NA	5	3	1	1	2	1	1	3	2	NA	2	2	2	2	NA	1,2,3,4	1	1	1	1		4	1	2	1	2	1,5	1				1			NA	NA	NA
2	1	NA	1	NA	1			2	NA		NA	NA	NA	2	1	2	2	1	1	2	2	NA	2	2	2	2	NA	1,2,3,4	1	1	1	1		4	2	2	1	2	3			1					0	0	83.199
2	2	NA	NA	NA	NA			NA	2		NA	4	NA	2	1	2	2	1	1	3	3	NA	2	2	2	1	osteochondritis dissecans	1,2,3,4	1	1	1	1		4	2	2	2	2	1	1							4.92	9.208	31.078
2	2	NA	NA	NA	NA			NA	5		NA	3	NA	2	2	1	2	2	1	2	1	Myopia	2	2	2	4	NA	1	1					1	2	2	1	2	1	1							NA	NA	NA
1	2	NA	NA	NA	NA			NA	1		NA	3	NA	2	1	2	2	2	2	1	2	NA	2	2	2	2	NA	1,2,3,4	1	1	1	1		4	1	2	1	2	1,3	1		1					97.344	214.092	2876.66
2	4	Postdoc	NA	NA	NA			NA	NA		NA	NA	6	3	2	1	2	1	1	1	2	NA	2	2	2	2	NA	1,2,3,4	1	1	1	1		4	2	1	1	1	1	1							NA	NA	NA
2	2	NA	NA	NA	NA			NA	1	3	NA	4	NA	2	2	2	2	1	2	2	2	NA	2	2	2	2	NA	1,2,3,4	1	1	1	1		4	1	2	1	2	1,3	1		1					NA	NA	NA
2	3	NA	NA	NA	NA			NA	NA		NA	NA	2	3	2	1	1	1	1	1	2	NA	2	2	2	2	NA	1,2,3,4	1	1	1	1		4	2	2	1	2	1,2	1	1						NA	NA	NA
1	2	NA	NA	NA	NA			NA	2		NA	3	NA	2	1	2	2	1	2	1	3	NA	2	2	2	2	NA	1,4	1			1		2	2	2	1	2	1	1							0	0	1080.86
2	1	NA	4	NA	2	3		2	NA		NA	NA	NA	2	2	1	2	1	1	1	3	NA	2	2	2	2	NA	2,3,4		1	1	1		3	2	2	2	2	6						1		NA	NA	NA
2	1	NA	1	NA	4			2	NA		NA	NA	NA	2	2	1	2	1	1	1	1	Alcoholism	2	2	2	1	asthma	1,2,4	1	1		1		3	1	1	2	2	1,3,5	1		1		1			NA	NA	NA
1	2	NA	NA	NA	NA			NA	1		NA	1	NA	2	2	1	2	2	1	2	1	hypertension	2	1	2	2	NA	1,2,3,4	1	1	1	1		4	2	2	1	2	1	1							0	0	1332.51
2	3	NA	NA	NA	NA			NA	NA		NA	NA	4	3	2	1	1	2	1	1	1	PCOS, Arthristis, Thyroide	2	1	1	2	NA	1,2,3,4	1	1	1	1		4	1	2	1	1	1,3	1		1					NA	NA	NA
2	2	NA	NA	NA	NA			NA	2		NA	4	NA	2	2	1	1	2	1	1	2	NA	2	2	2	2	NA	1,2,3,4	1	1	1	1		4	1	2	1	2	1,2	1	1						27.948	431.846	549.252
2	1	NA	2	NA	5			2	NA		NA	NA	NA	2	2	1	2	1	1	2	3	NA	2	2	2	1	scoliosis, raynards disease, Sinus bradycardia	1,4	1			1		2	2	2	1	2	1	1							NA	NA	NA
2	1	NA	3	NA	1			1	NA		NA	NA	NA	2	1	2	2	1	1	2	2	NA	2	2	2	2	NA	1,2,3,4	1	1	1	1		4	1	1	1	2	1,3	1		1					NA	NA	NA
2	4	Biomedical Librarian	NA	NA	NA			NA	NA		NA	NA	6	3	1	1	2	2	1	3	1	stroke	2	2	2	1	hypothyroidism	1,2,3,4	1	1	1	1		4	2	2	1	2	1,2	1	1						8.729	318.143	319.725
2	1	NA	1	NA	5			2	NA		NA	NA	NA	2	2	1	2	3	1	3	2	NA	2	2	2	2	NA	1,4	1			1		2	2	2	1	2	1	1							NA	NA	NA
2	1	NA	2	NA	2	3		2	NA		NA	NA	NA	2	1	2	2	1	1	3	3	NA	2	2	2	4	NA	1,2,3,4	1	1	1	1		4	1	1	2	2	3			1					0.192	449.281	450.706
2	1	NA	2	NA	5			2	NA		NA	NA	NA	2	1	2	2	1	2	2	2	NA	2	2	2	2	NA	1,2,4	1	1		1		3	2	2	1	2	1,3	1		1					348.899	348.899	442.54
1	2	NA	NA	NA	NA			NA	2		NA	2	NA	2	2	1	2	1	1	1	3	NA	2	2	2	2	NA	1,2,3,4	1	1	1	1		4	2	2	1	2	1,3	1		1					275.966	480.736	570.937
2	3	NA	NA	NA	NA			NA	NA		NA	NA	5	2	2	2	2	2	2	2	2	NA	2	2	2	2	NA	1,2,3,4	1	1	1	1		4	1	2	1	2	1	1							NA	NA	NA
2	2	NA	NA	NA	NA			NA	1		NA	1	NA	2	2	1	2	1	1	1	3	NA	2	2	2	2	NA	1,4	1			1		2	2	2	1	2	1	1							NA	NA	NA
1	1	NA	4	NA	1			1	NA		NA	NA	NA	2	2	1	2	2	1	1	3	NA	2	2	2	2	NA	1,2,3,4	1	1	1	1		4	2	2	1	2	1,3	1		1					40.188	402.892	498.9
2	2	NA	NA	NA	NA			NA	7		NA	2	NA	2	2	1	1	2	1	2	2	NA	2	2	2	2	NA	1,2,4	1	1		1		3	2	2	1	2	1	1							NA	NA	NA
2	1	NA	2	NA	1			1	NA		NA	NA	NA	2	2	1	1	1	1	1	1	high cholesterol, hepatitis B	2	2	2	2	NA	1,2,3,4	1	1	1	1		4	2	2	1	2	1,2,3	1	1	1					51.96	539.212	628.446
2	1	NA	3	NA	1			2	NA		NA	NA	NA	2	2	1	2	2	1	2	3	NA	2	2	2	2	NA	1,2,3,4	1	1	1	1		4	2	1	1	2	1,3	1		1					NA	NA	NA
1	3	NA	NA	NA	NA			NA	NA		NA	NA	5	3	2	1	2	1	1	2	1	Familial Emphysema	2	2	2	2	NA	1,2,3,4	1	1	1	1		4	1	1	1	2	2		1						NA	NA	NA
2	2	NA	NA	NA	NA			NA	2		NA	4	NA	2	2	1	2	1	3	1	3	NA	2	1	2	1	Rosacea	1,2,3,4	1	1	1	1		4	2	2	1	2	1,2	1	1						282.81	763.777	909.983
2	1	NA	2	NA	3	6		2	NA		NA	NA	NA	2	2	1	2	1	1	3	3	NA	2	2	2	4	NA	1,2,3,4	1	1	1	1		4	1	1	1	2	1,3,5	1		1		1			NA	NA	NA
2	1	NA	3	NA	1	3		2	NA		NA	NA	NA	2	2	1	2	1	1	2	1	high cholesterol	2	2	2	2	NA	1,2,3,4	1	1	1	1		4	1	2	1	2	1,2,3,5	1	1	1		1			0	0	788.855
1	3	NA	NA	NA	NA			NA	NA		NA	NA	6	2	2	2	2	1	1	2	3	NA	2	2	2	2	NA	1,2,4	1	1		1		3	2	2	1	2	1	1							4.061	816.286	819.721
1	2	NA	NA	NA	NA			NA	1		NA	4	NA	2	2	2	2	3	1	1	2	NA	2	2	2	2	NA	2,3,4		1	1	1		3	2	1	1	2	1	1							NA	NA	NA
1	2	NA	NA	NA	NA			NA	2		NA	1	NA	2	2	2	1	2	2	1	3	NA	2	2	2	2	NA	1	1					1	2	2	2	2	1	1							0	0	102.91
2	3	NA	NA	NA	NA			NA	NA		NA	NA	5	2	2	2	2	1	3	3	3	NA	2	2	2	2	NA	1,4	1			1		2	2	2	1	2	1,3	1		1					NA	NA	NA
1	4	alumnus, technology analyst	NA	NA	NA			NA	NA		NA	NA	6	3	1	2	2	1	2	2	2	NA	2	2	2	2	NA	1,2,3,4	1	1	1	1		4	2	2	2	2	6						1		8.746	840.121	845.284
2	1	NA	1	NA	5			2	NA		NA	NA	NA	2	2	1	2	1	1	2	2	NA	2	2	2	2	NA	1,2,3,4	1	1	1	1		4	2	2	1	2	1	1							NA	NA	NA
1	1	NA	1	NA	1			1	NA		NA	NA	NA	2	2	2	2	2	2	2	2	NA	2	2	2	2	NA	1,2,3,4	1	1	1	1		4	2	2	2	2	1	1							NA	NA	NA
2	3	NA	NA	NA	NA			NA	NA		NA	NA	6	3	1	1	1	1	1	1	2	NA	2	2	2	1	Cleft Palate, Scholiosis	1,2,3,4	1	1	1	1		4	1	2	1	2	1,3	1		1					NA	NA	NA
2	1	NA	3	NA	1	5		1	NA		NA	NA	NA	2	1	2	1	1	1	3	3	NA	2	2	2	3	NA	1,2,3,4	1	1	1	1		4	2	2	1	2	1	1							195.728	928.12	928.168
2	2	NA	NA	NA	NA			NA	1		NA	3	NA	2	1	3	2	1	3	1	1	Anxiety disorders	2	2	2	2	NA	1,2,3,4	1	1	1	1		4	2	2	1	2	1,5	1				1			0	0	6565.92
2	1	NA	2	NA	1			1	NA		NA	NA	NA	2	2	2	2	2	1	2	2	NA	2	2	2	2	NA	1,2,3,4	1	1	1	1		4	2	1	1	2	1,3	1		1					NA	NA	NA
1	1	NA	3	NA	5			2	NA		NA	NA	NA	2	2	1	2	1	1	1	2	NA	2	2	2	2	NA	1,2,3	1	1	1			3	2	2	2	2	6						1		NA	NA	NA
2	1	NA	4	NA	1			1	NA		NA	NA	NA	2	2	1	2	1	1	1	3	NA	2	2	2	2	NA	1,2,3,4	1	1	1	1		4	2	2	1	2	1	1							0	0	1036
1	2	NA	NA	NA	NA			NA	1		NA	1	NA	2	2	1	2	1	1	1	3	NA	2	2	2	2	NA	1,3,4	1		1	1		3	2	2	2	2	3,7			1				1	184.508	549.004	946.463
2	1	NA	3	NA	1			2	NA		NA	NA	NA	2	2	2	2	1	1	2	3	NA	2	2	2	2	NA	1,2,3,4	1	1	1	1		4	2	2	1	2	1	1							0	0	833.096
2	1	NA	3	NA	1			1	NA		NA	NA	NA	2	2	2	2	2	2	2	3	NA	2	2	2	4	NA	1,2,3,4	1	1	1	1		4	2	2	2	2	1	1							NA	NA	NA
1	1	NA	3	NA	2			2	NA		NA	NA	NA	2	1	2	2	1	1	1	4	NA	2	2	2	2	NA	1,2,3,4	1	1	1	1		4	2	2	2	2	6						1		19.947	19.947	28.395
2	1	NA	4	NA	4	6		2	NA		NA	NA	NA	2	2	1	1	1	1	2	3	NA	2	2	2	2	NA	1,2,3,4	1	1	1	1		4	1	1	1	2	1,3,5	1		1		1			5.125	848.72	850.716
1	4	visiting scholar	NA	NA	NA			NA	NA		NA	NA	6	3	2	2	2	2	2	2	2	NA	2	2	2	2	NA	1,2,3,4	1	1	1	1		4	1	2	1	2	2		1						NA	NA	NA
1	4	Compliance	NA	NA	NA			NA	NA		NA	NA	5	3	2	1	2	1	1	1	2	NA	2	1	2	1	Gout	1,2,3,4	1	1	1	1		4	1	2	1	2	1,2,3	1	1	1					NA	NA	NA
1	1	NA	1	NA	1			2	NA		NA	NA	NA	2	2	2	2	1	1	1	3	NA	2	2	2	2	NA	1,2,3,4	1	1	1	1		4	2	1	1	2	1	1							58.474	58.474	59.126
2	1	NA	2	NA	3			2	NA		NA	NA	NA	2	2	2	2	1	1	2	1	Alzheimerâ€™s	2	2	2	2	NA	1,2,3,4	1	1	1	1		4	1	1	2	2	1,3,5	1		1		1			0	0	816.923
2	1	NA	1	NA	3			2	NA		NA	NA	NA	2	2	1	2	1	2	2	2	NA	2	2	2	2	NA	1,2,4	1	1		1		3	2	2	1	2	1,3	1		1					155.56	395.667	487.944
2	2	NA	NA	NA	NA			NA	2		NA	1	NA	2	2	2	1	2	1	1	3	NA	2	2	2	2	NA	1,3,4	1		1	1		3	2	2	2	2	6						1		0	0	1468.05
2	1	NA	1	NA	3			2	NA		NA	NA	NA	2	2	2	2	2	2	2	3	NA	2	2	2	2	NA	1,4	1			1		2	1	2	2	2	6						1		NA	NA	NA
2	1	NA	1	NA	1			1	NA		NA	NA	NA	2	2	2	1	1	1	1	2	NA	2	2	2	2	NA	1,2,3,4	1	1	1	1		4	2	2	1	2	1,3	1		1					NA	NA	NA
1	1	NA	4	NA	2	3		2	NA		NA	NA	NA	2	2	2	2	2	2	2	2	NA	2	2	2	2	NA	1,2,3	1	1	1			3	2	2	2	2	1	1							NA	NA	NA
2	3	NA	NA	NA	NA			NA	NA		NA	NA	5	2	2	1	1	1	2	2	2	NA	2	2	2	2	NA	1,2,3,4	1	1	1	1		4	2	1	1	2	1,3	1		1					NA	NA	NA
1	1	NA	3	NA	1			1	NA		NA	NA	NA	2	2	1	3	2	1	3	3	NA	2	2	2	2	NA	1,2,3,4	1	1	1	1		4	2	2	2	2	7							1	NA	NA	NA
2	1	NA	2	NA	1			2	NA		NA	NA	NA	2	2	2	2	2	2	2	1	Autoimmune disorders	2	2	2	1	Lupus	1,2,3,4	1	1	1	1		4	1	2	1	2	1	1							NA	NA	NA
1	1	NA	2	NA	1			1	NA		NA	NA	NA	2	1	2	2	1	2	2	2	NA	2	2	2	2	NA	1,2,3,4	1	1	1	1		4	2	2	1	2	7							1	4.622	22.657	23.077
1	1	NA	1	NA	3	5		2	NA		NA	NA	NA	2	2	1	2	1	1	2	2	NA	2	2	2	2	NA	1,2,3,4	1	1	1	1		4	2	2	2	2	6						1		NA	NA	NA
2	1	NA	4	NA	1	4		2	NA		NA	NA	NA	2	2	1	1	2	1	1	3	NA	2	1	2	2	NA	1,3	1		1			2	2	2	1	1	1,5	1				1			512.881	512.881	679.103
2	1	NA	3	NA	2			2	NA		NA	NA	NA	2	1	2	2	1	2	2	2	NA	2	2	2	2	NA	1,2,3	1	1	1			3	1	1	1	2	1	1							0	0	178.648
2	1	NA	2	NA	1	3		1	NA		NA	NA	NA	2	2	1	2	1	1	2	3	NA	2	2	2	2	NA	1,2,3,4	1	1	1	1		4	2	2	1	2	1	1							NA	NA	NA
2	1	NA	4	NA	5			2	NA		NA	NA	NA	2	2	2	2	2	2	2	2	NA	2	2	2	2	NA	5					1	1	2	2	1	2	1	1							677.852	677.852	678.446
1	1	NA	4	NA	3			2	NA		NA	NA	NA	2	2	1	2	2	1	2	2	NA	2	2	2	2	NA	1,2,3,4	1	1	1	1		4	2	2	2	2	7							1	0	0	103.413
2	1	NA	2	NA	2			2	NA		NA	NA	NA	2	2	2	2	1	1	1	1	Hepatitis	2	2	2	2	NA	1,2,3,4	1	1	1	1		4	2	2	2	2	3			1					0	0	21.622
2	1	NA	2	NA	3			2	NA		NA	NA	NA	2	1	1	1	1	1	1	3	NA	2	2	2	3	NA	1	1					1	1	2	2	2	3			1					NA	NA	NA
1	1	NA	2	NA	3			2	NA		NA	NA	NA	2	2	1	1	2	1	1	1	Thyroid Disease	2	2	2	2	NA	1,2,3,4	1	1	1	1		4	1	2	1	2	1,2	1	1						0	0	193.142
1	1	NA	2	NA	1			2	NA		NA	NA	NA	2	2	1	2	1	1	3	3	NA	2	2	2	3	NA	1,2,3,4	1	1	1	1		4	1	1	1	2	3,7			1				1	96.625	96.625	97.229
2	1	NA	1	NA	5			2	NA		NA	NA	NA	2	2	1	2	1	1	2	2	NA	2	1	2	2	NA	2,4		1		1		2	2	2	2	2	6						1		0	0	332.925
1	1	NA	2	NA	1			2	NA		NA	NA	NA	2	2	1	2	1	1	2	2	NA	2	2	2	2	NA	1,2,3,4	1	1	1	1		4	2	2	1	2	1,5	1				1			0	0	37.177
1	1	NA	2	NA	1			2	NA		NA	NA	NA	2	2	2	2	1	1	1	3	NA	1	2	2	2	NA	1	1					1	2	2	2	2	3,7			1				1	NA	NA	NA
2	1	NA	4	NA	5			2	NA		NA	NA	NA	2	2	2	2	1	2	1	2	NA	2	2	2	2	NA	1,2,3,4	1	1	1	1		4	2	2	1	2	1,5	1				1			107.717	268.691	289.307
2	3	NA	NA	NA	NA			NA	NA		NA	NA	6	2	1	2	2	1	1	1	NA	NA	2	2	2	2	NA	1,4	1			1		2	2	2	1	2	1	1							10.219	1483.21	1489.1
2	3	NA	NA	NA	NA			NA	NA		NA	NA	2	3	1	1	1	1	1	1	2	NA	2	2	2	2	NA	1,4	1			1		2	1	2	2	2	1	1							NA	NA	NA
1	1	NA	3	NA	2			2	NA		NA	NA	NA	2	2	1	2	1	2	1	2	NA	2	2	2	2	NA	1,2,3,4	1	1	1	1		4	2	2	2	2	6,7						1	1	15.511	335.463	400.32
1	1	NA	1	NA	2			2	NA		NA	NA	NA	2	1	1	2	1	1	1	2	NA	2	2	2	1	Asthma	1,2,3,4	1	1	1	1		4	2	2	1	2	6						1		3.856	876.454	926.605
2	1	NA	4	NA	5			1	NA		NA	NA	NA	2	2	2	1	1	1	1	2	NA	2	2	2	1	Generalized Anxiety	1,2,3,4	1	1	1	1		4	2	2	1	2	1	1							NA	NA	NA
2	1	NA	4	NA	4			1	NA		NA	NA	NA	2	1	2	2	2	1	1	2	NA	2	2	2	2	NA	1,2,3,4	1	1	1	1		4	1	2	1	2	1,2,3,4,5	1	1	1	1	1			NA	NA	NA
2	2	NA	NA	NA	NA			NA	9		Bioethics and science policy	1	NA	2	2	1	2	2	1	1	1	High cholesterol, gout	2	2	2	2	NA	1,2,3,4	1	1	1	1		4	2	2	1	2	1	1							180.149	808.368	812.809
2	1	NA	4	NA	1			2	NA		NA	NA	NA	2	2	2	2	1	1	1	2	NA	2	2	2	2	NA	1,2,4	1	1		1		3	1	2	2	2	6						1		NA	NA	NA
1	2	NA	NA	NA	NA			NA	7		NA	2	NA	2	1	2	2	3	3	1	2	NA	2	2	2	2	NA	1,2,3,4	1	1	1	1		4	2	2	1	2	1	1							0	0	56.454
1	2	NA	NA	NA	NA			NA	9		Bioethics and Science Policy	1	NA	2	1	2	2	1	1	1	NA	NA	2	2	2	3	NA	1,3	1		1			2	2	1	1	2	1,3,5	1		1		1			0	0	2448.68
2	1	NA	4	NA	4			2	NA		NA	NA	NA	2	2	2	1	1	2	1	2	NA	2	2	2	2	NA	1,2,3,4	1	1	1	1		4	1	2	1	2	1	1							0	0	22.193
2	1	NA	4	NA	1			1	NA		NA	NA	NA	2	2	1	1	1	1	1	2	NA	2	2	2	2	NA	1,2,3,4	1	1	1	1		4	2	1	1	1	1,2	1	1						534.874	534.874	535.273
2	1	NA	3	NA	5			2	NA		NA	NA	NA	2	2	1	1	2	1	1	3	NA	2	2	2	2	NA	1,2,3,4	1	1	1	1		4	1	1	2	2	2		1						NA	NA	NA
2	1	NA	1	NA	2			2	NA		NA	NA	NA	2	2	2	2	1	1	1	3	NA	2	2	2	2	NA	1	1					1	2	2	2	2	1,2,3	1	1	1					2.418	22.216	25.106
2	3	NA	NA	NA	NA			NA	NA		NA	NA	5	2	2	2	2	1	2	1	2	NA	2	2	2	2	NA	1,3,4	1		1	1		3	1	2	1	2	1	1							NA	NA	NA
2	1	NA	2	NA	1			2	NA		NA	NA	NA	2	2	2	2	1	2	2	2	NA	2	2	2	2	NA	1,4	1			1		2	2	2	2	2	7							1	0	0	598.312
2	3	NA	NA	NA	NA			NA	NA		NA	NA	5	2	1	1	2	1	1	1	2	NA	2	2	2	1	NA	1,2,3,4	1	1	1	1		4	1	2	1	2	1,3	1		1					NA	NA	NA
1	1	NA	3	NA	1	3		2	NA		NA	NA	NA	2	2	2	2	1	2	2	2	NA	2	2	2	2	NA	1,2,3,4	1	1	1	1		4	2	2	2	2	6,7						1	1	NA	NA	NA
2	1	NA	1	NA	1			1	NA		NA	NA	NA	2	2	1	1	1	1	1	3	NA	2	2	2	2	NA	1,2,3,4	1	1	1	1		4	2	2	1	2	2,3		1	1					0	0	41160
1	1	NA	3	NA	1	4		1	NA		NA	NA	NA	2	1	1	2	3	1	1	3	NA	2	2	2	2	NA	1,3,4	1		1	1		3	1	2	1	2	1,3	1		1					NA	NA	NA
2	1	NA	4	NA	1			2	NA		NA	NA	NA	2	2	2	2	1	2	1	3	NA	2	2	2	2	NA	1,2,3,4	1	1	1	1		4	2	2	1	2	6						1		0	0	115.174
2	1	NA	3	NA	3	4		2	NA		NA	NA	NA	2	2	2	2	1	3	1	2	NA	2	2	2	2	NA	1,4	1			1		2	2	2	2	2	1,7	1						1	264.312	264.312	264.341
1	1	NA	2	NA	2	3		2	NA		NA	NA	NA	2	2	2	2	1	3	2	1	Crohn's Disease, Stargardt's Disease	2	2	2	1	Stargardt's (visual impairment)	1,2,3,4	1	1	1	1		4	1	2	1	2	1	1							NA	NA	NA
2	1	NA	2	NA	5			2	NA		NA	NA	NA	2	2	1	2	2	1	2	2	NA	2	2	2	2	NA	1,2,3,4	1	1	1	1		4	1	2	2	2	1,3	1		1					NA	NA	NA
2	1	NA	3	NA	2	3		2	NA		NA	NA	NA	2	1	2	2	1	3	1	3	NA	2	2	2	2	NA	1,2	1	1				2	2	1	1	2	1	1							NA	NA	NA
2	1	NA	2	NA	1			1	NA		NA	NA	NA	2	2	1	2	2	1	2	3	NA	2	2	2	2	NA	1,4	1			1		2	2	2	1	2	1	1							NA	NA	NA
1	1	NA	2	NA	3			2	NA		NA	NA	NA	2	1	1	2	1	1	2	3	NA	2	2	2	2	NA	1,2,3,4	1	1	1	1		4	1	1	1	2	1,2,3	1	1	1					NA	NA	NA
2	1	NA	3	NA	1			2	NA		NA	NA	NA	2	2	2	2	1	3	1	3	NA	2	2	2	2	NA	1,2,3,4	1	1	1	1		4	1	2	1	2	1,5	1				1			NA	NA	NA
2	1	NA	3	NA	3	5		2	NA		NA	NA	NA	2	1	1	2	3	1	2	2	NA	2	2	2	2	NA	1,4	1			1		2	2	2	1	2	1	1							169.383	821.362	821.389
1	1	NA	2	NA	3			2	NA		NA	NA	NA	2	2	1	2	2	1	1	3	NA	2	2	2	2	NA	1,3	1		1			2	2	2	2	2	3			1					0	0	33.451
3	1	NA	1	NA	5			2	NA		NA	NA	NA	2	2	1	2	3	3	3	3	NA	2	2	2	3	NA	1,2,3,4	1	1	1	1		4	2	2	2	2	7							1	NA	NA	NA
1	1	NA	4	NA	1			1	NA		NA	NA	NA	2	2	2	2	2	2	2	2	NA	2	2	2	2	NA	1,2,3,4	1	1	1	1		4	1	1	1	2	1	1							NA	NA	NA
2	1	NA	1	NA	5			2	NA		NA	NA	NA	2	2	2	2	3	1	2	2	NA	2	2	2	2	NA	1,2,3,4	1	1	1	1		4	2	2	1	2	1	1							0	0	941.72
2	1	NA	3	NA	1			1	NA		NA	NA	NA	2	2	1	1	2	1	1	3	NA	2	2	2	2	NA	1,2,3,4	1	1	1	1		4	2	2	1	2	6,7						1	1	NA	NA	NA
2	2	NA	NA	NA	NA			NA	1		NA	2	NA	2	1	1	2	1	1	1	1	Alzheimers	2	2	2	2	NA	1,4	1			1		2	2	2	1	2	1	1							NA	NA	NA
1	4	Sales Manager	NA	NA	NA			NA	NA		NA	NA	5	3	2	2	2	2	1	2	1	Dementia	2	2	2	2	NA	1,4	1			1		2	2	2	2	2	6						1		0	0	1161.54
2	1	NA	2	NA	1			1	NA		NA	NA	NA	2	2	2	2	1	2	2	2	NA	2	1	2	2	NA	1,2,4	1	1		1		3	2	2	1	2	6						1		NA	NA	NA
1	2	NA	NA	NA	NA			NA	1		NA	NA	NA	2	2	2	2	2	2	2	2	NA	2	2	2	2	NA	1,2,3,4	1	1	1	1		4	1	2	1	2	1						1		NA	NA	NA
1	2	NA	NA	NA	NA			NA	9		Bioethics and Science Policy	2	NA	2	2	1	2	3	1	2	1	Pakinsons	2	2	2	2	NA	1,2,3,4	1	1	1	1		4	2	2	1	2	1,5	1				1			8637.69	9152.95	9276.01
1	1	NA	2	NA	1			1	NA		NA	NA	NA	2	2	2	2	1	1	1	3	NA	2	2	2	2	NA	1,2,3,4	1	1	1	1		4	2	2	2	2	1	1							NA	NA	NA
2	1	NA	1	NA	3	5		2	NA		NA	NA	NA	2	2	2	2	1	2	1	2	NA	2	2	2	2	NA	1,2,3,4	1	1	1	1		4	2	2	2	2	6						1		NA	NA	NA
1	2	NA	NA	NA	NA			NA	5		NA	2	NA	2	2	1	2	1	1	1	3	NA	2	2	2	3	NA	1,2,3,4	1	1	1	1		4	1	1	1	2	1,3,5	1		1		1			160.8	160.8	161.625
2	4	Mechanic	NA	NA	NA			NA	NA		NA	NA	2	3	2	1	2	2	1	1	2	NA	2	2	2	3	NA	1	1					1	1	2	1	2	1,3,5	1		1		1			NA	NA	NA
1	1	NA	4	NA	3			1	NA		NA	NA	NA	2	2	1	2	1	1	2	2	NA	2	2	2	1	alcoholism (in recovery)	1,2,3,4	1	1	1	1		4	2	2	2	2	7							1	812.26	817.335	817.755
2	2	NA	NA	NA	NA			NA	9		Bioethics & Science policy	1	NA	2	3	1	2	2	1	2	3	NA	3	2	2	3	NA	1,2,4	1	1		1		3	2	2	2	1	7							1	1.021	1.021	226.238
2	2	NA	NA	NA	NA			NA	9		Divinity	3	NA	3	2	1	2	1	1	1	1	Rheumatoid arthritis	2	2	2	1	Lupus, osteoarthritis, asthma	1,2,4	1	1		1		3	1	1	1	2	1,2,3	1	1	1					0	0	7802.07
2	1	NA	3	NA	6			2	NA		NA	NA	NA	2	2	2	2	1	1	2	2	NA	2	2	2	2	NA	1,4	1			1		2	2	2	2	2	1,5	1				1			NA	NA	NA
1	1	NA	1	NA	1			1	NA		NA	NA	NA	2	2	1	2	2	1	1	2	NA	2	2	2	2	NA	1,2,3,4	1	1	1	1		4	1	2	1	2	1	1							0	0	21.68
2	1	NA	1	NA	1			1	NA		NA	NA	NA	2	2	2	2	1	1	1	1	Autism	2	2	2	2	NA	1,2,3,4	1	1	1	1		4	1	2	1	2	1,2,3,5	1	1		1	1			NA	NA	NA
2	1	NA	4	NA	5			2	NA		NA	NA	NA	2	1	1	1	2	2	1	2	NA	2	2	2	2	NA	1,2,3,4	1	1	1	1		4	1	1	1	2	1	1							24.258	24.258	59.97
2	1	NA	1	NA	2			2	NA		NA	NA	NA	2	2	2	2	2	1	1	2	NA	2	2	2	2	NA	1,2,3,4	1	1	1	1		4	2	1	2	2	1,3	1		1					NA	NA	NA
1	2	NA	NA	NA	NA			NA	5		NA	1	NA	2	2	2	2	2	1	2	1	Psychological disorders	2	2	2	2	NA	1	1					1	2	2	1	2	1,3,5	1		1		1			NA	NA	NA
2	3	NA	NA	NA	NA			NA	NA		NA	NA	6	3	2	1	2	1	1	2	3	NA	1	2	2	2	NA	1,2,3,4	1	1	1	1		4	2	2	1	2	1	1							0	0	2036.15
2	1	NA	2	NA	5			2	NA		NA	NA	NA	2	2	2	2	2	1	1	2	NA	2	2	2	2	NA	3,4			1	1		2	2	2	1	2	1	1							NA	NA	NA
1	4	hospitality worker	NA	NA	NA			NA	NA		NA	NA	4	3	2	2	2	1	3	3	3	NA	2	2	2	2	NA	1,2,3,4	1	1	1	1		4	2	2	2	2	6						1		NA	NA	NA
2	4	Retired teacher	NA	NA	NA			NA	NA		NA	NA	6	3	1	1	2	1	3	1	3	NA	1	1	2	2	NA	1,2,3,4	1	1	1	1		4	1	2	1	2	1,3	1		1					NA	NA	NA
2	2	NA	NA	NA	NA			NA	2		NA	2	NA	2	2	1	1	1	1	1	2	NA	2	2	2	2	NA	1	1					1	2	2	2	2	6						1		NA	NA	NA
2	1	NA	1	NA	5			2	NA		NA	NA	NA	2	1	1	1	2	1	1	1	Charcot-Marie-Tooth disease	2	2	2	2	NA	1,3,4	1		1	1		3	1	1	1	1	1	1							18.837	397.48	488.759
2	3	NA	NA	NA	NA			NA	NA		NA	NA	5	3	2	1	1	1	1	1	3	NA	2	2	2	2	NA	1,2,3,4	1	1	1	1		4	2	2	1	2	1,2	1	1						49.982	59.212	858.714
2	3	NA	NA	NA	NA			NA	NA		NA	NA	6	3	2	2	2	1	2	2	1	Alzheimer's	2	2	2	2	NA	1,2,3,4	1	1	1	1		4	2	2	1	2	1,3,5	1		1		1			204.596	655.026	838.03
1	4	Program Developer	NA	NA	NA			NA	NA		NA	NA	5	3	2	1	2	1	1	1	3	NA	2	2	2	2	NA	1,2,3,4	1	1	1	1		4	2	2	2	2	6,7						1	1	29.825	31.554	142.421
1	1	NA	3	NA	1			1	NA		NA	NA	NA	2	2	1	2	2	2	2	2	NA	2	2	2	2	NA	1,3,4	1		1	1		3	2	2	1	2	1	1							12.77	18.151	21.39
1	1	NA	2	NA	3			2	NA		NA	NA	NA	2	2	1	2	1	1	1	3	NA	2	2	2	2	NA	2,3,4		1	1	1		3	2	2	1	2	1	1							NA	NA	NA
2	1	NA	2	NA	2			2	NA		NA	NA	NA	2	2	1	2	1	1	2	1	Hep B	2	3	2	3	NA	1,2,3	1	1	1			3	2	1	1	2	1,3	1		1					NA	NA	NA
2	1	NA	1	NA	1			1	NA		NA	NA	NA	2	2	2	1	1	1	1	2	NA	2	2	2	2	NA	1,2,3,4	1	1	1	1		4	2	2	1	2	1	1							6.366	20.32	20.823
2	1	NA	1	NA	1			1	NA		NA	NA	NA	2	2	2	2	1	1	2	3	NA	2	2	2	2	NA	1,2,3,4	1	1	1	1		4	1	1	1	2	1,3	1		1					NA	NA	NA
1	3	NA	NA	NA	NA			NA	NA		NA	NA	6	3	2	1	2	3	3	2	3	NA	2	2	2	2	NA	1,2,3,4	1	1	1	1		4	2	2	1	2	1	1							2.334	2.334	816.87
2	3	NA	NA	NA	NA			NA	NA		NA	NA	1	3	2	2	2	2	2	2	2	NA	2	2	2	2	NA	1,5	1					1	2	2	1	2	1	1							948.129	1184.66	1185.56
2	3	NA	NA	NA	NA			NA	NA		NA	NA	5	2	1	1	2	1	1	2	1	Hashimoto thyroiditis, depression, anxiety	2	2	2	1	Asthma	1,2,3,4	1	1	1	1		4	1	1	1	2	2,3		1	1					NA	NA	NA
2	1	NA	1	NA	5			2	NA		NA	NA	NA	2	1	2	2	1	1	1	2	NA	2	2	2	2	NA	1,2,4	1	1		1		3	2	1	1	2	1	1							NA	NA	NA
2	2	NA	NA	NA	NA			NA	9		no response	1	NA	2	1	1	2	1	2	1	1	Ehlers Danlos Syndrome, Bipolar Disorder	2	1	2	1	Bipolar Disorder, Ehlers Danlos Syndrome	1,2,3,4	1	1	1	1		4	1	1	1	2	1,2,3,5	1	1	1		1			14.036	797.075	804.746
2	1	NA	3	NA	5			1	NA		NA	NA	NA	2	2	2	2	1	1	2	2	NA	2	2	2	2	NA	1,2,3,4	1	1	1	1		4	1	2	1	2	1	1							NA	NA	NA
1	1	NA	1	NA	2			2	NA		NA	NA	NA	2	2	3	2	1	3	2	2	NA	2	2	2	2	NA	1,2	1	1				2	2	2	2	2	7							1	0	0	826.617
2	1	NA	2	NA	5			2	NA		NA	NA	NA	2	2	1	2	1	3	1	2	NA	2	2	2	2	NA	1,2,3,4	1	1	1	1		4	2	2	1	2	1	1							NA	NA	NA
1	3	NA	NA	NA	NA			NA	NA		NA	NA	2	3	1	1	1	3	1	3	3	NA	2	2	2	3	NA	1	1					1	2	2	2	2	6						1		2.093	271.663	276.577
1	1	NA	1	NA	5			2	NA		NA	NA	NA	2	1	2	1	1	1	1	2	NA	2	2	2	2	NA	1,2,3,4	1	1	1	1		4	2	2	1	2	1	1							81.236	81.236	81.693
2	1	NA	2	NA	4			2	NA		NA	NA	NA	2	2	2	2	2	2	2	2	NA	2	2	2	2	NA	1,4	1			1		2	1	2	1	2	1	1							NA	NA	NA
1	3	NA	NA	NA	NA			NA	NA		NA	NA	NA	3	2	2	1	1	1	1	1	Sickle Cell, Gout	2	2	2	1	Asthema	1,2,3,4	1	1	1	1		4	1	1	1	2	6						1		NA	NA	NA
2	2	NA	NA	NA	NA			NA	5		NA	4	NA	3	2	2	2	2	1	1	2	NA	2	2	2	2	NA	3,4			1	1		2	2	2	2	2	7							1	NA	NA	NA
1	2	NA	NA	NA	NA			NA	2		NA	1	NA	2	2	2	1	2	2	2	2	NA	2	2	2	2	NA	1,2,3,4	1	1	1	1		4	2	2	1	2	1	1							21.656	21.656	22.266
2	1	NA	2	NA	4			2	NA		NA	NA	NA	2	1	1	1	2	2	2	3	NA	2	2	2	2	NA	1,2,3,4	1	1	1	1		4	2	2	2	2	1	1							NA	NA	NA
2	1	NA	3	NA	1			2	NA		NA	NA	NA	2	2	2	2	2	1	2	2	NA	2	2	2	2	NA	1,2,3,4	1	1	1	1		4	1	1	1	2	1	1							NA	NA	NA
1	1	NA	4	NA	1			1	NA		NA	NA	NA	2	1	1	2	1	1	1	1	Hemophilia	2	2	2	2	NA	1,2,3,4	1	1	1	1		4	2	2	1	2	1	1							0	0	858.979
1	1	NA	2	NA	1	3		1	NA		NA	NA	NA	2	2	1	2	1	1	2	3	NA	2	2	2	2	NA	1,2,3,4	1	1	1	1		4	2	2	1	2	1,5	1				1			0	0	85.539
1	1	NA	1	NA	3			2	NA		NA	NA	NA	2	2	2	2	1	2	1	2	NA	2	2	2	2	NA	1	1					1	2	2	2	2	1	1							NA	NA	NA
1	1	NA	1	NA	2			1	NA		NA	NA	NA	2	2	2	2	1	2	2	2	NA	2	2	2	1	I was once positive for lupus, but this changed over the years and I'm not at risk anymore.	1,2,3,4	1	1	1	1		4	2	2	2	2	3			1					4.154	430.824	433.76
1	2	NA	NA	NA	NA			NA	6		NA	1	NA	2	2	2	2	1	1	2	3	NA	2	2	2	1	asthma	1,2,3,4	1	1	1	1		4	1	2	1	2	1,3	1		1					NA	NA	NA
1	1	NA	2	NA	1			1	NA		NA	NA	NA	2	2	1	2	1	1	1	2	NA	2	2	2	1	Exposed to tuberculosis	1,2,3,4	1	1	1	1		4	2	2	1	2	1,2,3,5	1	1	1		1			NA	NA	NA
2	2	NA	NA	NA	NA			NA	7		NA	3	NA	2	2	2	2	1	1	3	1	MS	2	2	2	2	NA	1,4	1			1		2	2	2	2	2	1,5	1				1			NA	NA	NA
2	1	NA	4	NA	5			2	NA		NA	NA	NA	2	2	2	2	2	1	1	2	NA	2	2	2	2	NA	1,2,3,4	1	1	1	1		4	2	1	1	2	1,2,3,5	1	1	1		1			0	0	514.094
2	2	NA	NA	NA	NA			NA	1	6	NA	1	NA	2	2	2	2	2	1	1	2	NA	2	2	2	2	NA	1,2,3,4	1	1	1	1		4	1	2	2	2	1,3	1		1					NA	NA	NA
2	1	NA	2	NA	2			2	NA		NA	NA	NA	2	2	2	2	1	1	2	3	NA	2	2	2	2	NA	1,4	1			1		2	2	2	2	2	1	1							NA	NA	NA
2	1	NA	4	NA	1	5		1	NA		NA	NA	NA	2	2	2	2	1	1	2	3	NA	2	2	2	2	NA	1,4	1			1		2	2	2	2	2	6						1		0	0	473.244
2	3	NA	NA	NA	NA			NA	NA		NA	NA	4	3	3	3	3	3	3	3	3	NA	2	1	2	1	PCOS	1,2,3,4	1	1	1	1		4	2	2	1	2	7							1	0	0	938.733
2	1	NA	2	NA	3	5	6	2	NA		NA	NA	NA	2	2	2	2	1	1	2	2	NA	2	2	2	2	NA	1,2,3,4	1	1	1	1		4	2	2	2	2	3			1					0	0	22.307
2	1	NA	3	NA	1			2	NA		NA	NA	NA	2	2	1	2	1	1	3	3	NA	2	2	2	2	NA	1,2,3,4	1	1	1	1		4	2	2	1	2	1	1							NA	NA	NA
2	1	NA	3	NA	4			2	NA		NA	NA	NA	2	2	1	2	1	1	1	3	NA	2	2	2	2	NA	1,2,3,4	1	1	1	1		4	1	2	1	2	1,2,3,5	1	1	1		1			NA	NA	NA
2	4	NA	NA	NA	NA			NA	NA		NA	NA	5	2	2	1	2	1	1	2	3	NA	2	2	2	2	NA	1,4	1			1		2	1	2	2	2	1,3,5	1		1		1			0	0	25.556
2	1	NA	4	NA	4			1	NA		NA	NA	NA	2	2	1	2	1	1	2	2	NA	2	2	2	2	NA	1,2,3	1	1	1			3	1	2	1	2	1,3	1		1					NA	NA	NA
2	2	NA	NA	NA	NA			NA	5		NA	2	NA	2	2	2	1	1	1	1	2	NA	2	2	2	2	NA	1,2,3,4	1	1	1	1		4	1	2	1	2	1,2,3,5	1	1	1		1			NA	NA	NA
2	1	NA	3	NA	5			2	NA		NA	NA	NA	2	2	2	2	2	2	1	2	NA	2	1	2	2	NA	1,2,3,4	1	1	1	1		4	2	1	1	2	1	1							NA	NA	NA
2	1	NA	2	NA	1	4		2	NA		NA	NA	NA	2	1	1	2	1	3	2	1	Alcoholism, mental illness	2	2	2	2	NA	1,2,3,4	1	1	1	1		4	1	1	1	1	2,3		1	1					20.1	20.1	818.029
2	1	NA	2	NA	1			1	NA		NA	NA	NA	2	2	2	2	1	1	2	2	NA	2	2	2	2	NA	1,2,3,4	1	1	1	1		4	2	2	2	2	6,7						1	1	96.942	313.028	313.576
1	1	NA	2	NA	2			2	NA		NA	NA	NA	2	2	1	2	1	1	2	3	NA	2	1	2	2	NA	1,2,3,4	1	1	1	1		4	2	2	2	2	3			1					0	0	827.272
1	1	NA	1	NA	1			1	NA		NA	NA	NA	2	2	2	2	1	2	2	2	NA	2	2	2	2	NA	1,2,3,4	1	1	1	1		4	2	1	2	2	1	1							NA	NA	NA
2	1	NA	2	NA	6			2	NA		NA	NA	NA	2	2	2	2	2	2	1	2	NA	2	2	2	2	NA	1,4	1			1		2	2	2	2	2	7							1	5.993	12.326	32.936
1	4	NA	NA	NA	NA			NA	NA		NA	NA	2	3	1	1	1	2	2	2	2	NA	2	2	2	3	NA	1	1					1	1	2	1	2	1,3	1		1					NA	NA	NA
1	1	NA	2	NA	1			2	NA		NA	NA	NA	2	2	2	2	1	1	2	1	Attention Deficit Disorder	2	2	2	1	Attention Deficit Disorder	1,2,3,4	1	1	1	1		4	1	1	1	1	1,2,3	1	1	1					NA	NA	NA
1	4	Working Professional	NA	NA	NA			NA	NA		NA	NA	5	2	2	2	2	1	1	1	3	NA	2	2	2	2	NA	1,2,3,4	1	1	1	1		4	2	2	2	2	1,5	1				1			32.542	52.674	54.315
1	1	NA	4	NA	5			2	NA		NA	NA	NA	2	2	1	2	1	1	2	3	NA	2	2	2	2	NA	1,2,3,4	1	1	1	1		4	1	2	1	2	1	1							0	0	68.189
2	3	NA	NA	NA	NA			NA	NA		NA	NA	6	3	2	2	2	1	1	1	2	NA	2	2	2	2	NA	1,2,4	1	1		1		3	2	2	1	2	1,2	1	1						NA	NA	NA
1	3	NA	NA	NA	NA			NA	NA		NA	NA	6	3	2	2	2	1	2	1	1	hypothyroidism	2	2	2	2	NA	1,2,3,4	1	1	1	1		4	2	2	1	2	1	1							NA	NA	NA
2	1	NA	1	NA	3			2	NA		NA	NA	NA	2	2	1	2	2	1	1	3	NA	2	2	2	2	NA	1,2,3,4	1	1	1	1		4	2	2	1	2	1	1							NA	NA	NA
2	1	NA	1	NA	5			2	NA		NA	NA	NA	2	2	1	2	1	1	3	2	NA	2	2	2	2	NA	1,4	1			1		2	1	1	1	2	1,3	1		1					NA	NA	NA
2	1	NA	3	NA	5			2	NA		NA	NA	NA	2	1	2	2	2	2	2	2	NA	2	2	2	2	NA	2,4		1		1		2	1	2	1	2	1	1							NA	NA	NA
2	4	Physical Therapist	NA	NA	NA			NA	NA		NA	NA	6	2	2	1	2	1	1	1	1	Alzheimer's	2	2	2	2	NA	1,2,3,4	1	1	1	1		4	1	1	1	2	1	1							NA	NA	NA
2	4	Receptionist @Kernodle Clinic	NA	NA	NA			NA	NA		NA	NA	2	2	2	2	1	2	1	1	2	NA	2	2	2	2	NA	1,4	1			1		2	2	2	2	2	1	1							0	0	44.875
1	3	NA	NA	NA	NA			NA	NA		NA	NA	6	3	1	1	1	1	1	2	1	Esophagus canet	1	1	2	2	NA	1,2,3,4	1	1	1	1		4	1	2	1	2	1,2,3,5	1	1	1		1			14.968	14.968	236.545
1	4	Physical Therapist	NA	NA	NA			NA	NA		NA	NA	6	3	1	1	2	1	1	3	2	NA	2	2	2	2	NA	1,2,3,4	1	1	1	1		4	2	2	2	2	6						1		0	0	980.889
2	1	NA	2	NA	6			2	NA		NA	NA	NA	2	2	3	2	1	3	3	3	NA	2	2	2	2	NA	1,2,3,4	1	1	1	1		4	1	1	1	2	1,2,3	1	1	1					0	0	22.216
1	4	NA	NA	NA	NA			NA	NA		NA	NA	5	3	1	1	2	1	2	1	2	NA	2	1	2	2	NA	1,2,3,4	1	1	1	1		4	2	2	2	2	6						1		9.008	1011.11	1012.13
2	3	NA	NA	NA	NA			NA	NA		NA	NA	6	2	2	1	1	1	1	1	3	NA	2	2	2	2	NA	1,2,3,4	1	1	1	1		4	2	2	1	2	1	1							0	0	1429.21
2	4	Real Estate Professional	NA	NA	NA			NA	NA		NA	NA	5	3	1	1	2	1	1	1	1	Alcoholism, depression	2	2	2	3	NA	1,2,3,4	1	1	1	1		4	2	2	2	2	5					1			NA	NA	NA
1	4	Communications industry	NA	NA	NA			NA	NA		NA	NA	5	2	2	1	2	1	1	3	3	NA	2	2	2	2	NA	1,2,3,4	1	1	1	1		4	2	2	2	2	6						1		66.899	3723.14	4055.6
2	3	NA	NA	NA	NA			NA	NA		NA	NA	6	3	2	1	2	1	1	1	1	Depression	2	2	2	2	NA	1,2,3,4	1	1	1	1		4	1	2	1	2	1,2,5	1	1			1			19.479	195.656	814.102
2	1	NA	2	NA	6			2	NA		NA	NA	NA	2	1	1	2	1	1	1	3	NA	2	2	2	2	NA	1,2,3,4	1	1	1	1		4	1	2	1	2	1	1							NA	NA	NA
2	1	NA	4	NA	6			2	NA		NA	NA	NA	2	2	2	2	1	2	2	1	Arthritis	2	2	2	1	Arthritis	1,2,3,4	1	1	1	1		4	1	1	1	2	1,2,3	1	1	1					NA	NA	NA
2	4	NA	NA	NA	NA			NA	NA		NA	NA	6	3	2	1	2	1	3	3	2	NA	2	2	2	2	NA	1	1					1	2	2	2	2	3			1					NA	NA	NA
1	4	Software Engineer	NA	NA	NA			NA	NA		NA	NA	6	3	1	2	2	2	2	2	2	NA	2	2	2	2	NA	5					1	1	2	2	2	2	6						1		0	0	903.889
2	1	NA	2	NA	1			1	NA		NA	NA	NA	2	2	2	2	1	1	2	2	NA	2	2	2	2	NA	1,2,3,4	1	1	1	1		4	2	2	1	2	1,5	1				1			73.986	73.986	399.38
2	4	NA	NA	NA	NA			NA	NA		NA	NA	5	3	2	1	2	2	2	2	2	NA	2	2	2	2	NA	5					1	1	1	2	1	2	2		1						0	0	226.498
2	2	NA	NA	NA	NA			NA	1		NA	3	NA	2	2	1	2	2	1	1	2	NA	2	2	2	2	NA	1,2,3,4	1	1	1	1		4	1	1	1	1	1,2,3	1	1	1					0	0	1070.99
2	2	NA	NA	NA	NA			NA	1		NA	3	NA	2	2	1	1	1	1	1	3	NA	2	1	2	2	NA	1,4	1			1		2	2	2	1	2	1	1							0	0	122.224
[truncated: 63 more columns]
